# Supplementary material for: Efficacy of Alum-Adjuvanted Peptide and Carbohydrate Conjugate Vaccine Candidates against Group A Streptococcus Pharyngeal Infection in a Non-Human Primate Model
Source: Vaccines (Basel). 2024 Apr 4;12(4):382. doi: 10.3390/vaccines12040382 (PMC11054769; doi:10.3390/vaccines12040382)
Supplement: Supplementary file 1 [file vaccines-12-00382-s001.zip]

Archive with 1 entries (1 files):
- vaccines-2897171-supplementary.pdf
